# Supplementary material for: APOE ε2-Carriers Are Associated with an Increased Risk of Primary Angle-Closure Glaucoma in Patients of Saudi Origin
Source: Int J Mol Sci. 2024 Apr 22;25(8):4571. doi: 10.3390/ijms25084571 (PMC11050284; doi:10.3390/ijms25084571)
Supplement: Supplementary file 1 [file ijms-25-04571-s001.zip]

Archive with 1 entries (1 files):
- ijms-2963195-supplementary.pdf
